# Supplementary material for: 2-[(3R,6R)-6-Methyl-2,5-dioxomorph­olin-3-yl]-N-(propan-2-yl)acetamide
Source: Acta Crystallogr Sect E Struct Rep Online. 2012 Feb 29;68(Pt 3):o896. doi: 10.1107/S1600536812007945 (PMC3297942; doi:10.1107/S1600536812007945)
Supplement: Supplementary file 2 [file e-68-0o896-Isup2.hkl]

# 
# h,k,l, Fc-squared, Fo-squared, sigma(Fo-squared) and status flag 
# 
data_I
_shelx_title ' P21 in P2(1)' 
_shelx_refln_list_code          4 
_shelx_F_calc_maximum       71.81 
_exptl_crystal_F_000       244.00 
_reflns_d_resolution_high  0.8255 
 
loop_ 
 _symmetry_equiv_pos_as_xyz 
 'x, y, z' 
 '-x, y+1/2, -z' 
 
_cell_length_a     8.0378 
_cell_length_b     5.6779 
_cell_length_c    12.6556 
_cell_angle_alpha  90.000 
_cell_angle_beta  105.476 
_cell_angle_gamma  90.000 
 
_shelx_F_squared_multiplier     1.000 
 
loop_ 
 _refln_index_h 
 _refln_index_k 
 _refln_index_l 
 _refln_F_squared_calc 
 _refln_F_squared_meas 
 _refln_F_squared_sigma 
 _refln_observed_status 
   1   0   0     1714.61     1602.06     20.74 o 
   2   0   0       82.61       64.43      1.11 o 
   3   0   0      104.26      118.61      1.81 o 
   4   0   0        5.30        4.67      0.56 o 
   5   0   0        1.91        2.08      0.62 o 
   6   0   0       47.40       45.31      1.76 o 
   7   0   0        7.45       12.35      2.03 o 
   8   0   0        4.79        6.30      1.83 o 
   9   0   0       24.44       26.38      2.85 o 
   1   1   0     1637.13     1525.90     12.35 o 
   2   1   0       27.54       31.47      0.63 o 
   3   1   0      246.49      254.83      2.50 o 
   4   1   0      184.27      186.30      1.84 o 
   5   1   0        8.14        9.15      0.59 o 
   6   1   0       29.53       28.92      1.19 o 
   7   1   0      106.87      111.79      2.40 o 
   8   1   0       47.26       43.71      2.59 o 
   9   1   0       20.91       21.39      4.12 o 
   0   2   0      814.83      790.68      6.96 o 
   1   2   0      455.79      463.83      4.63 o 
   2   2   0      213.61      214.26      1.94 o 
   3   2   0      684.77      720.08      4.89 o 
   4   2   0      242.73      259.42      3.76 o 
   5   2   0       62.54       64.73      1.66 o 
   6   2   0        9.72       10.97      1.03 o 
   7   2   0      121.93      118.87      3.16 o 
   8   2   0       17.14       20.16      1.97 o 
   1   3   0        6.11        5.52      0.50 o 
   2   3   0        1.64        1.73      0.37 o 
   3   3   0       91.18       89.42      2.02 o 
   4   3   0        8.20        7.51      1.30 o 
   5   3   0       28.03       29.74      1.31 o 
   6   3   0        7.13        8.99      1.00 o 
   7   3   0       11.39        9.01      1.70 o 
   8   3   0        7.70        9.17      2.90 o 
   0   4   0       73.09       73.38      2.15 o 
   1   4   0       64.28       57.54      1.52 o 
   2   4   0       14.09       13.13      0.92 o 
   3   4   0       30.89       28.42      1.40 o 
   4   4   0       40.34       39.87      1.82 o 
   5   4   0        5.08        6.02      1.84 o 
   6   4   0       23.56       28.41      3.11 o 
   7   4   0       28.86       27.39      2.33 o 
   1   5   0       26.77       28.16      1.56 o 
   2   5   0       11.89       11.89      1.19 o 
   3   5   0        8.50        8.79      2.08 o 
   4   5   0       31.09       31.01      2.16 o 
   5   5   0        3.14        3.35      1.28 o 
   6   5   0        8.83       10.12      2.54 o 
   0   6   0       12.77       12.45      2.39 o 
   1   6   0       16.62       17.54      2.69 o 
   2   6   0       14.62       16.52      2.69 o 
   4   6   0       10.07       12.91      1.90 o 
  -9   0   1        9.51        9.15      2.08 o 
  -8   0   1       56.18       53.68      3.46 o 
  -7   0   1      730.01      729.71     13.27 o 
  -6   0   1       51.37       51.77      1.81 o 
  -5   0   1       10.50        8.09      0.73 o 
  -4   0   1      146.16      146.90      3.04 o 
  -3   0   1        0.01       -0.38      0.40 o 
  -2   0   1       12.05       11.64      0.57 o 
  -1   0   1      181.47      179.95      2.75 o 
   1   0   1       10.95        9.83      0.43 o 
   2   0   1     2166.86     2021.63     31.66 o 
   3   0   1      575.21      571.36      5.29 o 
   4   0   1      497.60      503.58      5.16 o 
   5   0   1       83.00       75.79      1.86 o 
   6   0   1       44.93       41.38      1.59 o 
   7   0   1        3.82        5.95      1.68 o 
   8   0   1        0.01        0.92      1.27 o 
   9   0   1        0.83        1.37      1.37 o 
  -9   1   1        0.33        1.81      1.02 o 
  -8   1   1        3.18        2.42      1.02 o 
  -7   1   1      221.78      226.38      3.71 o 
  -6   1   1      164.41      163.26      2.65 o 
  -5   1   1       23.38       24.07      0.99 o 
  -4   1   1       53.93       54.38      1.06 o 
  -3   1   1      137.20      144.18      1.46 o 
  -2   1   1       19.04       15.83      0.67 o 
  -1   1   1      182.15      153.27      1.63 o 
   0   1   1      312.81      291.34      1.97 o 
   1   1   1      729.21      740.24      6.79 o 
   2   1   1       64.83       75.08      0.94 o 
   3   1   1      467.45      498.18      5.59 o 
   4   1   1       86.91       97.69      1.34 o 
   5   1   1        6.45        6.33      0.53 o 
   6   1   1       66.38       69.52      1.78 o 
   7   1   1       43.57       44.17      1.60 o 
   8   1   1       14.09       16.08      1.98 o 
   9   1   1       13.57       12.78      1.72 o 
  -9   2   1        4.56        9.15      1.48 o 
  -8   2   1       38.70       38.29      1.78 o 
  -7   2   1        5.02        6.35      1.16 o 
  -6   2   1        8.32        7.41      1.23 o 
  -5   2   1       15.91       17.66      1.20 o 
  -4   2   1      655.26      675.79      6.03 o 
  -3   2   1      452.25      479.67      4.53 o 
  -2   2   1       41.57       47.36      0.80 o 
  -1   2   1      177.48      184.34      1.97 o 
   0   2   1     1455.43     1449.86      8.16 o 
   1   2   1     1150.19     1123.41      7.75 o 
   2   2   1      186.68      181.11      1.77 o 
   3   2   1       23.06       20.12      0.66 o 
   4   2   1       98.27      103.89      2.14 o 
   5   2   1       31.34       28.13      1.18 o 
   6   2   1       57.07       52.18      1.67 o 
   7   2   1      107.22      102.93      2.45 o 
   8   2   1        8.49       10.82      1.66 o 
  -7   3   1        9.36       13.20      1.28 o 
  -6   3   1       34.16       35.31      1.49 o 
  -5   3   1       11.19       13.50      1.63 o 
  -4   3   1       42.32       42.06      1.47 o 
  -3   3   1        5.35        6.26      0.80 o 
  -2   3   1       37.22       33.01      0.87 o 
  -1   3   1      136.62      132.76      1.75 o 
   0   3   1      863.54      895.90      5.94 o 
   1   3   1      149.34      150.29      2.29 o 
   2   3   1       54.53       55.00      1.29 o 
   3   3   1      141.27      141.70      2.32 o 
   4   3   1       22.82       22.25      1.12 o 
   5   3   1        2.28        3.36      0.74 o 
   6   3   1        5.57        7.28      1.21 o 
   7   3   1        6.55       10.66      3.16 o 
   8   3   1        8.98        7.62      3.58 o 
  -7   4   1        6.68        8.45      1.63 o 
  -6   4   1       16.46       15.49      2.67 o 
  -5   4   1       17.37       17.47      1.68 o 
  -4   4   1       31.11       29.12      1.51 o 
  -3   4   1       10.46        9.44      1.21 o 
  -2   4   1        8.82        8.63      0.79 o 
  -1   4   1       16.80       18.54      0.87 o 
   0   4   1       53.77       50.32      1.27 o 
   1   4   1       13.68       12.05      1.07 o 
   2   4   1       27.43       28.42      1.38 o 
   3   4   1       95.82       94.71      2.15 o 
   4   4   1      294.83      291.21      5.40 o 
   5   4   1       37.72       42.72      2.46 o 
   6   4   1       38.80       43.79      3.89 o 
   7   4   1       10.86        9.56      1.77 o 
  -6   5   1        6.19        7.89      1.75 o 
  -5   5   1       19.45       16.78      2.75 o 
  -4   5   1       45.31       46.81      2.60 o 
  -3   5   1       96.37       94.32      2.48 o 
  -2   5   1       49.71       47.94      1.75 o 
  -1   5   1       39.13       38.08      1.86 o 
   0   5   1       56.47       54.00      1.79 o 
   1   5   1       24.48       22.56      2.05 o 
   2   5   1       25.53       29.10      4.83 o 
   3   5   1       80.26       81.78      3.13 o 
   4   5   1        9.97       10.98      1.66 o 
   5   5   1        2.43        3.62      1.36 o 
  -4   6   1        5.97        5.80      2.08 o 
  -3   6   1       12.05       12.20      2.54 o 
  -2   6   1        1.49        0.90      1.37 o 
  -1   6   1       12.55       15.70      2.10 o 
   0   6   1        3.24       11.13      2.69 o 
   1   6   1       16.00       18.60      1.94 o 
   2   6   1       49.94       58.58      7.73 o 
   3   6   1       23.24       25.87      2.41 o 
   4   6   1        8.00        9.52      1.76 o 
  -9   0   2       28.92       32.18      3.00 o 
  -8   0   2        0.49        2.39      1.32 o 
  -7   0   2       72.33       66.24      3.56 o 
  -6   0   2       16.35       17.54      1.32 o 
  -5   0   2       49.00       47.61      1.65 o 
  -4   0   2      509.68      536.78      5.91 o 
  -3   0   2      255.26      248.75      2.84 o 
  -2   0   2     1494.76     1544.55     11.62 o 
  -1   0   2     1149.09     1119.35     12.75 o 
   0   0   2     1025.91      983.51      9.75 o 
   1   0   2     3760.90     3411.17     61.26 o 
   2   0   2       12.97       13.01      0.71 o 
   3   0   2       62.17       63.26      1.44 o 
   4   0   2        8.51       10.96      0.81 o 
   5   0   2        0.33        0.39      0.49 o 
   6   0   2        0.03       -0.47      0.60 o 
   7   0   2       21.55       22.67      2.39 o 
   8   0   2       60.84       63.64      3.97 o 
  -9   1   2        6.42        8.44      1.60 o 
  -8   1   2       14.04       14.26      1.60 o 
  -7   1   2        1.86        1.61      0.74 o 
  -6   1   2        8.65        9.57      0.90 o 
  -5   1   2       29.67       29.65      1.16 o 
  -4   1   2       27.71       32.64      0.75 o 
  -3   1   2       50.41       52.69      1.19 o 
  -2   1   2      534.69      513.54      4.13 o 
  -1   1   2      995.79      960.62      9.13 o 
   0   1   2     3381.11     3221.73     19.95 o 
   1   1   2      358.58      363.36      2.90 o 
   2   1   2       93.45      101.11      1.17 o 
   3   1   2        5.41        5.32      0.41 o 
   4   1   2      311.31      334.32      2.88 o 
   5   1   2       23.73       24.31      0.84 o 
   6   1   2       25.11       26.31      1.23 o 
   7   1   2      126.22      129.46      2.97 o 
   8   1   2        0.20        0.25      1.32 o 
  -9   2   2        9.16       12.53      1.66 o 
  -8   2   2       16.54       16.69      1.38 o 
  -7   2   2       14.51       12.98      1.62 o 
  -6   2   2       59.58       55.49      1.97 o 
  -5   2   2       55.07       52.95      1.54 o 
  -4   2   2       39.52       41.56      1.30 o 
  -3   2   2      241.27      266.35      3.14 o 
  -2   2   2       31.22       29.20      0.61 o 
  -1   2   2      415.19      412.95      3.31 o 
   0   2   2      559.91      570.03      3.82 o 
   1   2   2      212.02      212.25      1.93 o 
   2   2   2      228.06      240.91      2.52 o 
   3   2   2       11.99       11.86      0.58 o 
   4   2   2       19.14       19.20      0.72 o 
   5   2   2       19.01       18.09      1.39 o 
   6   2   2       77.20       73.42      2.47 o 
   7   2   2       46.86       49.21      2.21 o 
   8   2   2        6.49        5.01      1.36 o 
  -7   3   2      103.95       98.02      3.40 o 
  -6   3   2       26.94       24.53      1.83 o 
  -5   3   2       23.75       25.10      1.28 o 
  -4   3   2       77.97       76.56      1.92 o 
  -3   3   2       72.36       70.78      1.73 o 
  -2   3   2       33.92       34.49      0.85 o 
  -1   3   2      182.30      188.12      2.08 o 
   0   3   2      129.05      131.11      1.72 o 
   1   3   2      137.64      141.78      2.11 o 
   2   3   2       99.03       96.27      1.48 o 
   3   3   2       39.17       41.05      1.04 o 
   4   3   2      118.49      121.15      3.04 o 
   5   3   2       26.34       22.25      2.50 o 
   6   3   2       35.32       35.02      3.15 o 
   7   3   2        0.68        2.04      1.64 o 
   8   3   2        8.23        9.83      1.73 o 
  -7   4   2        8.72        9.99      1.28 o 
  -6   4   2       13.60       12.89      1.63 o 
  -5   4   2        3.84        3.91      0.95 o 
  -4   4   2       27.89       30.67      1.47 o 
  -3   4   2      309.61      304.65      4.14 o 
  -2   4   2       76.91       74.71      1.72 o 
  -1   4   2       76.04       70.99      1.44 o 
   0   4   2       78.42       78.12      1.53 o 
   1   4   2        2.68        2.77      0.60 o 
   2   4   2        0.04       -0.50      0.53 o 
   3   4   2      174.61      174.72      4.63 o 
   4   4   2       86.56       88.90      2.89 o 
   5   4   2        0.77        1.65      1.00 o 
   6   4   2        0.58        2.04      1.64 o 
   7   4   2        1.55        3.58      1.42 o 
  -5   5   2       16.89       16.88      1.62 o 
  -4   5   2      115.76      114.60      2.85 o 
  -3   5   2       74.60       77.52      2.26 o 
  -2   5   2       13.82       13.78      1.19 o 
  -1   5   2       18.42       19.95      1.83 o 
   0   5   2       24.95       22.45      1.26 o 
   1   5   2       24.49       27.77      1.52 o 
   2   5   2       22.95       22.59      2.64 o 
   3   5   2        7.69       10.51      1.92 o 
   4   5   2        4.53        5.39      1.42 o 
   5   5   2        4.05        4.92      2.16 o 
  -4   6   2        3.34        2.83      1.36 o 
  -3   6   2        0.15        0.93      1.40 o 
  -2   6   2        0.33        1.85      1.16 o 
  -1   6   2        7.78       10.92      1.88 o 
   0   6   2       30.43       53.35      3.33 o 
   1   6   2       26.38       25.66      2.04 o 
   2   6   2        5.32        4.36      2.90 o 
   4   6   2       17.39       22.31      2.35 o 
  -9   0   3       48.23       47.02      3.51 o 
  -8   0   3        0.04        0.41      1.17 o 
  -7   0   3      364.30      363.00      8.44 o 
  -6   0   3      393.73      383.26      5.26 o 
  -5   0   3        6.98        4.20      0.76 o 
  -4   0   3       66.05       69.70      1.54 o 
  -3   0   3      118.47      124.62      1.92 o 
  -2   0   3        2.07        2.31      0.41 o 
  -1   0   3       49.83       40.90      2.21 o 
   0   0   3     1128.99     1097.10      8.50 o 
   1   0   3     1429.73     1413.27     25.80 o 
   2   0   3       59.70       57.91      1.31 o 
   3   0   3      362.98      367.45      4.16 o 
   4   0   3       66.23       70.56      1.81 o 
   5   0   3       84.66       92.43      2.25 o 
   6   0   3        0.80        0.81      1.06 o 
   7   0   3       30.20       27.45      2.59 o 
   8   0   3        0.10        0.00      1.32 o 
  -9   1   3        4.85        6.50      1.63 o 
  -8   1   3       59.67       58.04      3.00 o 
  -7   1   3      189.26      184.82      3.27 o 
  -6   1   3       26.41       26.00      1.22 o 
  -5   1   3       76.38       71.75      1.62 o 
  -4   1   3       69.41       74.03      1.53 o 
  -3   1   3      541.24      561.29      3.94 o 
  -2   1   3       18.26       19.23      0.52 o 
  -1   1   3     1013.31      991.20      9.52 o 
   0   1   3     5156.49     4989.79     31.44 o 
   1   1   3       69.80       71.16      1.17 o 
   2   1   3       69.65       69.65      1.01 o 
   3   1   3      264.60      271.46      2.43 o 
   4   1   3      362.42      401.06      3.35 o 
   5   1   3       39.94       39.96      1.08 o 
   6   1   3       76.38       71.56      1.90 o 
   7   1   3       86.35       84.96      2.72 o 
   8   1   3        1.93        3.51      1.73 o 
  -9   2   3        0.13        1.69      1.04 o 
  -8   2   3       38.32       38.03      1.74 o 
  -7   2   3       13.69       14.22      1.52 o 
  -6   2   3       25.70       24.53      1.24 o 
  -5   2   3       42.98       42.36      1.83 o 
  -4   2   3       10.09       12.19      1.01 o 
  -3   2   3      409.22      429.15      4.28 o 
  -2   2   3       22.01       19.39      0.58 o 
  -1   2   3      151.88      155.67      1.62 o 
   0   2   3      619.69      619.77      4.12 o 
   1   2   3      108.64      111.72      1.29 o 
   2   2   3       74.29       80.51      1.15 o 
   3   2   3      245.93      239.98      2.56 o 
   4   2   3       15.42       13.95      0.67 o 
   5   2   3        1.90        0.89      0.75 o 
   6   2   3        1.69        2.25      0.93 o 
   7   2   3       44.07       47.67      2.24 o 
   8   2   3        4.64        6.05      1.86 o 
  -8   3   3        5.66        7.47      1.15 o 
  -7   3   3       52.24       49.69      4.83 o 
  -6   3   3       29.93       31.42      1.52 o 
  -5   3   3       17.27       15.94      1.17 o 
  -4   3   3      133.91      135.31      2.55 o 
  -3   3   3       57.13       57.52      1.60 o 
  -2   3   3      102.46      111.07      1.51 o 
  -1   3   3      234.69      226.16      2.33 o 
   0   3   3      145.57      138.18      1.77 o 
   1   3   3      259.47      260.00      2.52 o 
   2   3   3       89.97       80.80      1.69 o 
   3   3   3      142.81      140.68      2.29 o 
   4   3   3       92.47       85.85      2.65 o 
   5   3   3       17.52       19.06      1.58 o 
   6   3   3       44.20       45.63      2.27 o 
   7   3   3       20.80       21.60      2.31 o 
  -7   4   3        3.40        3.94      1.26 o 
  -6   4   3        5.22        2.82      0.93 o 
  -5   4   3        1.48        1.63      0.79 o 
  -4   4   3       18.30       18.94      2.25 o 
  -3   4   3       92.10       94.69      2.29 o 
  -2   4   3       18.07       17.22      1.12 o 
  -1   4   3       48.26       44.53      1.17 o 
   0   4   3        0.63        0.58      0.49 o 
   1   4   3        4.96        4.56      0.68 o 
   2   4   3       35.43       34.86      1.32 o 
   3   4   3       61.86       58.78      2.32 o 
   4   4   3       58.98       60.09      2.46 o 
   5   4   3        4.79        5.02      1.34 o 
   6   4   3       18.66       18.30      2.49 o 
  -6   5   3       24.61       22.66      1.82 o 
  -5   5   3        3.14        2.01      1.12 o 
  -4   5   3       26.86       27.64      1.82 o 
  -3   5   3        3.54        2.92      0.90 o 
  -2   5   3        0.33        0.33      0.64 o 
  -1   5   3       24.02       30.53      1.89 o 
   0   5   3        8.03        9.82      0.94 o 
   1   5   3       21.05       22.64      1.34 o 
   2   5   3       66.81       69.18      2.57 o 
   3   5   3        2.17        2.96      1.64 o 
   4   5   3        0.78        1.09      1.11 o 
   5   5   3       19.47       26.29      3.60 o 
  -4   6   3        0.47        3.33      2.70 o 
  -3   6   3        1.82        1.40      1.22 o 
  -2   6   3        4.62        8.60      1.74 o 
  -1   6   3        3.29       10.78      3.30 o 
   0   6   3        4.28       29.83      2.42 o 
   1   6   3       16.77       12.20      2.72 o 
   2   6   3       23.07       21.39      2.19 o 
   3   6   3       16.78       18.48      2.16 o 
  -9   0   4        0.83        2.03      1.42 o 
  -8   0   4        0.47        0.56      1.12 o 
  -7   0   4      327.46      324.57      7.93 o 
  -6   0   4        7.83        9.66      1.05 o 
  -5   0   4        0.02       -0.31      0.39 o 
  -4   0   4        0.57       -0.50      0.36 o 
  -3   0   4      124.29      141.46      2.15 o 
  -2   0   4      130.26      130.37      1.94 o 
  -1   0   4      468.12      458.05      5.46 o 
   0   0   4       68.08       74.09      1.92 o 
   1   0   4        5.63        6.10      0.57 o 
   2   0   4        2.92        4.15      0.56 o 
   3   0   4       93.18       99.88      2.04 o 
   4   0   4        5.95        5.77      0.78 o 
   5   0   4       35.39       39.49      1.61 o 
   6   0   4        0.04       -0.69      0.97 o 
   7   0   4       10.89       12.05      2.19 o 
  -9   1   4        1.99        2.06      1.01 o 
  -8   1   4       15.42       15.76      3.05 o 
  -7   1   4       93.73       92.79      2.91 o 
  -6   1   4       18.77       18.80      1.03 o 
  -5   1   4        0.01       -0.28      0.38 o 
  -4   1   4      820.70      845.18      5.38 o 
  -3   1   4      796.59      834.59      5.16 o 
  -2   1   4      408.56      412.94      3.79 o 
  -1   1   4      424.59      438.26      2.98 o 
   0   1   4     1864.29     1880.58     11.51 o 
   1   1   4        0.90        0.87      0.36 o 
   2   1   4      133.20      137.58      1.55 o 
   3   1   4      303.34      288.87      2.63 o 
   4   1   4       17.90       17.72      0.76 o 
   5   1   4       23.07       22.61      0.92 o 
   6   1   4       41.98       36.36      1.82 o 
   7   1   4       32.28       32.86      1.91 o 
   8   1   4       16.45       13.88      2.59 o 
  -9   2   4        1.35        3.13      1.47 o 
  -8   2   4        4.39        4.72      1.15 o 
  -7   2   4      136.77      128.76      2.93 o 
  -6   2   4       71.11       65.46      1.86 o 
  -5   2   4       13.98       13.89      1.01 o 
  -4   2   4      132.83      137.55      2.36 o 
  -3   2   4       33.31       33.65      0.76 o 
  -2   2   4      133.40      138.90      1.54 o 
  -1   2   4      128.04      125.50      1.60 o 
   0   2   4      507.37      535.00      4.44 o 
   1   2   4        0.48        0.45      0.37 o 
   2   2   4       68.52       71.72      1.07 o 
   3   2   4       42.31       46.70      1.29 o 
   4   2   4       47.68       50.42      1.40 o 
   5   2   4       35.21       38.35      1.85 o 
   6   2   4       20.11       21.87      1.70 o 
   7   2   4       20.16       17.51      1.85 o 
  -8   3   4       16.06       17.47      1.83 o 
  -7   3   4       12.02       13.40      1.33 o 
  -6   3   4       66.67       62.24      1.98 o 
  -5   3   4        5.73        5.66      0.87 o 
  -4   3   4       48.79       48.60      1.61 o 
  -3   3   4      163.83      163.28      2.86 o 
  -2   3   4      109.19      104.08      1.88 o 
  -1   3   4      213.34      208.42      2.25 o 
   0   3   4      109.10       96.24      1.46 o 
   1   3   4      135.04      122.73      2.28 o 
   2   3   4       67.76       70.98      1.65 o 
   3   3   4      418.89      410.10      4.38 o 
   4   3   4      156.64      152.75      3.57 o 
   5   3   4        3.48        2.68      1.04 o 
   6   3   4       10.23       11.53      1.54 o 
   7   3   4        9.77       10.37      1.86 o 
  -7   4   4        7.20        7.37      1.21 o 
  -6   4   4        7.34        6.41      1.09 o 
  -5   4   4      101.59      103.79      2.88 o 
  -4   4   4       68.21       64.71      2.02 o 
  -3   4   4       65.62       63.55      1.93 o 
  -2   4   4      110.11      108.34      2.34 o 
  -1   4   4      167.70      171.20      2.61 o 
   0   4   4       77.63       76.35      1.81 o 
   1   4   4       54.79       51.80      1.57 o 
   2   4   4       36.32       38.65      1.41 o 
   3   4   4       13.01       12.94      1.56 o 
   4   4   4       57.02       54.57      2.40 o 
   5   4   4        2.18        1.97      1.05 o 
   6   4   4        8.19       10.16      2.00 o 
  -6   5   4        2.01        0.52      1.04 o 
  -5   5   4       11.05       10.71      1.54 o 
  -4   5   4        8.24       10.75      1.24 o 
  -3   5   4       61.09       62.47      2.55 o 
  -2   5   4       24.19       27.02      1.79 o 
  -1   5   4        1.10        0.00      0.97 o 
   0   5   4        7.26        7.75      0.89 o 
   1   5   4       28.71       28.85      1.37 o 
   2   5   4       11.72        9.37      1.50 o 
   3   5   4       26.98       30.63      1.98 o 
   4   5   4       50.01       58.41      4.76 o 
   5   5   4        5.71       10.40      2.26 o 
  -4   6   4       23.53       20.56      2.64 o 
  -3   6   4       17.43       17.04      1.99 o 
  -2   6   4        1.85        3.57      1.16 o 
  -1   6   4        2.49       14.95      3.56 o 
   2   6   4        0.34        1.45      1.50 o 
   3   6   4       10.89       11.62      1.88 o 
  -9   0   5        3.37        3.86      1.58 o 
  -8   0   5       28.66       30.60      2.69 o 
  -7   0   5       62.60       56.22      3.20 o 
  -6   0   5       36.37       32.53      2.29 o 
  -5   0   5        5.48        6.75      0.74 o 
  -4   0   5        1.30        0.35      0.44 o 
  -3   0   5       33.20       34.53      1.17 o 
  -2   0   5      252.77      240.12      2.99 o 
  -1   0   5      405.89      418.05      4.21 o 
   0   0   5       29.39       27.50      1.39 o 
   1   0   5      252.20      248.45      3.77 o 
   2   0   5       63.77       59.23      1.55 o 
   3   0   5        9.61        8.18      0.89 o 
   4   0   5      210.76      210.85      3.46 o 
   5   0   5        3.66        3.48      0.83 o 
   6   0   5        7.77        7.49      1.48 o 
   7   0   5        1.77        1.88      1.32 o 
  -9   1   5       17.94       17.18      3.28 o 
  -8   1   5        8.26        9.60      1.38 o 
  -7   1   5      124.13      117.49      2.66 o 
  -6   1   5       49.79       47.20      1.50 o 
  -5   1   5       79.12       75.56      1.73 o 
  -4   1   5      203.01      203.43      2.06 o 
  -3   1   5      164.36      170.16      2.02 o 
  -2   1   5       94.78      105.85      1.59 o 
  -1   1   5      894.98      946.39      5.66 o 
   0   1   5       84.04       92.54      1.49 o 
   1   1   5      149.91      140.72      1.93 o 
   2   1   5       12.48       14.46      0.60 o 
   3   1   5      104.52      106.62      1.57 o 
   4   1   5        9.00        8.54      0.77 o 
   5   1   5       22.85       21.05      1.08 o 
   6   1   5       17.86       21.21      1.82 o 
   7   1   5       41.09       41.06      2.13 o 
  -9   2   5       15.03       13.87      1.70 o 
  -8   2   5       13.36       11.82      1.25 o 
  -7   2   5       19.39       18.93      1.32 o 
  -6   2   5        1.07        0.50      0.59 o 
  -5   2   5        4.38        4.14      0.70 o 
  -4   2   5       57.77       56.50      1.55 o 
  -3   2   5       61.75       56.01      1.02 o 
  -2   2   5        5.68        4.56      0.41 o 
  -1   2   5      112.51      130.44      2.22 o 
   0   2   5     1051.70     1135.54      8.03 o 
   1   2   5       56.27       58.80      1.37 o 
   2   2   5       18.92       20.58      0.94 o 
   3   2   5       39.06       37.50      1.24 o 
   4   2   5       29.03       27.14      1.17 o 
   5   2   5       17.84       18.76      1.90 o 
   6   2   5       67.35       70.08      2.64 o 
   7   2   5       11.06       10.38      1.49 o 
  -8   3   5       34.77       35.43      1.86 o 
  -7   3   5       18.96       17.48      1.72 o 
  -6   3   5       15.11       13.54      1.19 o 
  -5   3   5       34.92       36.23      1.53 o 
  -4   3   5      189.89      189.02      3.10 o 
  -3   3   5      102.93       94.30      2.07 o 
  -2   3   5       18.33       14.62      0.69 o 
  -1   3   5       17.39       19.10      0.92 o 
   0   3   5       16.60       17.48      0.93 o 
   1   3   5       79.74       78.93      1.74 o 
   2   3   5      131.22      119.77      2.22 o 
   3   3   5      179.05      177.65      2.82 o 
   4   3   5      108.88      107.05      3.07 o 
   5   3   5       10.45        9.32      1.38 o 
   6   3   5        4.35        4.00      1.24 o 
   7   3   5       17.98       17.93      1.93 o 
  -7   4   5       23.03       27.47      2.45 o 
  -6   4   5       25.25       26.13      1.58 o 
  -5   4   5        8.93        9.01      1.11 o 
  -4   4   5       59.69       58.79      1.97 o 
  -3   4   5      262.06      261.61      3.92 o 
  -2   4   5       32.47       33.03      1.79 o 
  -1   4   5       66.34       59.72      1.62 o 
   0   4   5        1.29        1.04      0.56 o 
   1   4   5       56.91       53.55      1.65 o 
   2   4   5        4.27        5.27      0.79 o 
   3   4   5       22.93       20.25      1.69 o 
   4   4   5        2.46        1.67      1.02 o 
   5   4   5        3.01        5.55      1.34 o 
   6   4   5        5.20        6.61      1.86 o 
  -6   5   5        6.42        6.11      1.27 o 
  -5   5   5        5.50        6.66      1.47 o 
  -4   5   5       18.46       20.83      1.91 o 
  -3   5   5        5.65        8.10      1.36 o 
  -2   5   5       18.07       17.42      1.69 o 
  -1   5   5       13.05       13.09      1.99 o 
   0   5   5       25.40       22.03      1.30 o 
   1   5   5       23.49       22.15      1.31 o 
   2   5   5       30.03       30.71      2.56 o 
   3   5   5        0.98        1.06      1.14 o 
   4   5   5       16.50       21.20      2.40 o 
  -4   6   5        7.65        8.69      2.39 o 
  -3   6   5       13.79       19.81      1.94 o 
  -2   6   5        4.71        8.42      3.55 o 
  -1   6   5       12.48       12.10      2.44 o 
   0   6   5        5.09        4.07      1.78 o 
   1   6   5        0.09        0.41      1.63 o 
   2   6   5        1.50        2.63      3.03 o 
  -9   0   6        0.41       -0.51      1.17 o 
  -8   0   6      101.90       95.06      4.52 o 
  -7   0   6        0.67       -0.05      1.07 o 
  -6   0   6       32.59       32.03      2.39 o 
  -5   0   6        0.14       -0.05      0.48 o 
  -4   0   6       25.96       27.23      1.18 o 
  -3   0   6      568.52      591.06      5.91 o 
  -2   0   6       44.02       42.94      1.30 o 
  -1   0   6       19.20       20.29      0.96 o 
   0   0   6        2.40        3.20      0.75 o 
   1   0   6       56.31       53.43      1.46 o 
   2   0   6        0.13        0.11      0.47 o 
   3   0   6      128.06      126.83      2.58 o 
   4   0   6       37.78       38.07      1.89 o 
   5   0   6       41.96       43.94      2.48 o 
   6   0   6       14.21       12.10      2.31 o 
   7   0   6       63.53       63.14      3.66 o 
  -9   1   6        7.87       10.88      1.56 o 
  -8   1   6        8.07        6.99      1.25 o 
  -7   1   6       33.67       32.36      1.51 o 
  -6   1   6       54.98       56.20      1.64 o 
  -5   1   6       29.36       27.27      1.15 o 
  -4   1   6       65.47       69.09      1.22 o 
  -3   1   6      293.65      304.90      2.69 o 
  -2   1   6      224.90      229.22      2.18 o 
  -1   1   6      176.13      189.26      1.87 o 
   0   1   6      764.41      794.05      7.55 o 
   1   1   6      233.15      231.72      2.73 o 
   2   1   6       22.05       20.53      0.92 o 
   3   1   6       92.63       93.14      1.87 o 
   4   1   6       18.79       21.42      1.06 o 
   5   1   6       19.02       19.77      1.13 o 
   6   1   6       10.14       12.55      1.17 o 
   7   1   6        5.73        3.68      4.27 o 
  -9   2   6        0.56        1.61      1.02 o 
  -8   2   6       12.56       11.16      1.23 o 
  -7   2   6      122.93      111.64      2.59 o 
  -6   2   6        3.64        2.90      0.74 o 
  -5   2   6       16.39       14.40      1.02 o 
  -4   2   6      131.77      128.11      2.35 o 
  -3   2   6       46.89       46.70      1.03 o 
  -2   2   6       62.19       67.16      1.18 o 
  -1   2   6      443.51      437.60      4.39 o 
   0   2   6      272.18      261.42      3.06 o 
   1   2   6        3.00        5.45      0.63 o 
   2   2   6       69.74       72.77      1.68 o 
   3   2   6       24.63       24.39      1.12 o 
   4   2   6       30.14       29.06      1.28 o 
   5   2   6        5.56        4.94      1.19 o 
   6   2   6        2.12        1.27      1.49 o 
   7   2   6       10.14       11.20      1.60 o 
  -8   3   6        8.19        9.15      1.28 o 
  -7   3   6       13.73       13.75      1.98 o 
  -6   3   6       84.60       76.12      2.23 o 
  -5   3   6       73.35       69.41      2.04 o 
  -4   3   6       36.73       38.72      1.60 o 
  -3   3   6      130.10      130.87      2.49 o 
  -2   3   6       13.03       10.63      0.78 o 
  -1   3   6      142.28      144.30      2.59 o 
   0   3   6       33.31       31.55      1.20 o 
   1   3   6        8.35        8.53      0.81 o 
   2   3   6        0.83        0.02      0.48 o 
   3   3   6      184.64      185.70      3.00 o 
   4   3   6      110.84      106.25      3.15 o 
   5   3   6        4.02        2.70      1.13 o 
   6   3   6        3.37        4.27      1.31 o 
  -7   4   6        0.41       -0.47      0.81 o 
  -6   4   6       13.54       13.95      2.08 o 
  -5   4   6        5.81        8.81      1.12 o 
  -4   4   6       33.87       32.88      1.96 o 
  -3   4   6       55.37       54.64      2.49 o 
  -2   4   6       17.99       19.29      2.08 o 
  -1   4   6       42.72       40.55      1.56 o 
   0   4   6       60.99       60.66      1.75 o 
   1   4   6       32.34       32.45      1.40 o 
   2   4   6       98.17       94.79      2.26 o 
   3   4   6       65.05       64.73      2.57 o 
   4   4   6       10.02       12.03      1.62 o 
   5   4   6        0.84        0.66      1.41 o 
  -6   5   6        9.36       12.18      4.91 o 
  -5   5   6       15.81       15.73      2.80 o 
  -4   5   6       10.05        8.81      2.45 o 
  -3   5   6        0.77        1.42      1.08 o 
  -2   5   6        6.98        6.61      1.27 o 
  -1   5   6       20.63       24.28      2.54 o 
   0   5   6       22.99       20.35      2.69 o 
   1   5   6       10.66       10.11      1.41 o 
   2   5   6        2.83        2.93      1.78 o 
   3   5   6       20.01       20.81      2.20 o 
   4   5   6        5.44        7.26      1.75 o 
  -3   6   6        5.33        6.20      3.53 o 
  -2   6   6        7.11        7.59      1.56 o 
   1   6   6        0.31        4.53      4.80 o 
  -9   0   7        0.04        0.66      1.32 o 
  -8   0   7       10.23        9.20      1.93 o 
  -7   0   7       18.22       18.00      2.29 o 
  -6   0   7       17.04       18.45      2.14 o 
  -5   0   7       22.08       20.35      1.20 o 
  -4   0   7      461.31      474.47      6.08 o 
  -3   0   7      104.03      111.19      2.24 o 
  -2   0   7       83.28       93.37      1.99 o 
  -1   0   7        8.50        9.81      0.81 o 
   0   0   7      584.54      532.81      5.52 o 
   1   0   7        6.22        5.76      0.73 o 
   2   0   7       32.95       37.96      1.44 o 
   3   0   7       93.20       94.88      3.25 o 
   4   0   7       18.87       21.93      1.89 o 
   5   0   7       20.87       19.90      2.26 o 
   6   0   7       47.84       47.20      6.07 o 
   7   0   7       46.41       53.93      3.66 o 
  -9   1   7       17.99       18.66      1.89 o 
  -8   1   7        8.51        9.15      1.40 o 
  -7   1   7      145.53      139.70      3.65 o 
  -6   1   7       11.54        9.42      0.92 o 
  -5   1   7       13.18       14.45      1.59 o 
  -4   1   7       17.90       19.65      0.78 o 
  -3   1   7        2.03        1.85      0.41 o 
  -2   1   7      109.85      110.80      1.52 o 
  -1   1   7      127.35      132.29      1.61 o 
   0   1   7      338.56      347.21      3.57 o 
   1   1   7       88.22       89.39      1.75 o 
   2   1   7        0.17       -0.56      0.41 o 
   3   1   7        4.81        6.00      0.75 o 
   4   1   7       20.49       22.14      1.14 o 
   5   1   7       15.24       16.78      1.23 o 
   6   1   7        0.19        0.20      0.86 o 
   7   1   7       11.46        7.89      3.05 o 
  -9   2   7        7.23        6.85      2.52 o 
  -8   2   7        7.75        7.18      1.34 o 
  -7   2   7        8.80       10.62      1.09 o 
  -6   2   7        3.05        3.42      0.80 o 
  -5   2   7        5.75        6.10      0.84 o 
  -4   2   7       41.10       37.18      1.35 o 
  -3   2   7       40.54       42.37      1.04 o 
  -2   2   7       76.55       83.41      1.38 o 
  -1   2   7       56.07       58.40      1.66 o 
   0   2   7      121.13      123.52      2.14 o 
   1   2   7        5.53        6.74      0.73 o 
   2   2   7       72.43       67.20      1.71 o 
   3   2   7      393.38      371.02      4.33 o 
   4   2   7       61.09       61.07      2.10 o 
   5   2   7       16.96       16.63      1.68 o 
   6   2   7        3.30        3.54      1.49 o 
  -8   3   7       37.73       41.74      2.05 o 
  -7   3   7       22.29       18.84      2.39 o 
  -6   3   7        2.62        3.42      0.87 o 
  -5   3   7       34.78       33.10      1.54 o 
  -4   3   7      227.29      219.52      3.47 o 
  -3   3   7      224.86      224.89      4.33 o 
  -2   3   7        9.08        8.28      0.77 o 
  -1   3   7        3.48        2.53      0.68 o 
   0   3   7        7.28        5.49      0.72 o 
   1   3   7        0.20       -0.25      0.51 o 
   2   3   7        5.66        5.33      0.79 o 
   3   3   7        3.52        5.30      0.88 o 
   4   3   7       27.62       26.67      1.89 o 
   5   3   7        8.49        8.35      1.64 o 
   6   3   7       14.34       12.32      1.72 o 
  -7   4   7        5.71        7.70      2.04 o 
  -6   4   7       28.95       28.39      1.98 o 
  -5   4   7       43.74       39.85      2.22 o 
  -4   4   7       85.07       92.03      3.08 o 
  -3   4   7       25.22       24.12      1.86 o 
  -2   4   7       71.45       66.87      2.57 o 
  -1   4   7       11.66       10.25      1.05 o 
   0   4   7        6.31        6.28      0.87 o 
   1   4   7       73.88       67.57      1.94 o 
   2   4   7       18.60       19.84      1.43 o 
   3   4   7        0.01        0.16      0.95 o 
   4   4   7       12.54       15.62      1.78 o 
   5   4   7        0.13       -1.24      1.28 o 
  -6   5   7        1.96        3.15      1.75 o 
  -5   5   7       12.95       18.30      4.77 o 
  -4   5   7        0.60        0.90      1.47 o 
  -3   5   7        1.49        4.45      1.88 o 
  -2   5   7        8.86        8.91      1.86 o 
  -1   5   7       22.88       22.50      2.87 o 
   0   5   7       16.17       13.36      2.09 o 
   1   5   7       15.20       14.09      1.80 o 
   2   5   7        2.98        3.84      1.23 o 
   3   5   7       19.30       21.59      2.75 o 
  -9   0   8        5.99        5.34      1.83 o 
  -8   0   8        3.80        5.29      1.73 o 
  -7   0   8        1.76        1.07      1.27 o 
  -6   0   8        4.08        4.63      1.53 o 
  -5   0   8       18.41       18.14      1.21 o 
  -4   0   8       46.13       47.11      1.81 o 
  -3   0   8        1.34        1.42      0.61 o 
  -2   0   8       26.80       26.34      1.24 o 
  -1   0   8      316.81      324.68      4.15 o 
   0   0   8      438.35      437.60      5.02 o 
   1   0   8        7.75        6.01      0.79 o 
   2   0   8       33.94       38.54      2.24 o 
   3   0   8      180.71      181.09      8.69 o 
   4   0   8        9.45       10.65      1.68 o 
   5   0   8       10.37        9.41      2.03 o 
   6   0   8        0.62       -0.42      3.18 o 
  -9   1   8        3.40        5.46      1.28 o 
  -8   1   8       32.32       30.04      1.96 o 
  -7   1   8       86.01       87.03      4.17 o 
  -6   1   8        3.42        3.03      0.72 o 
  -5   1   8       16.02       18.07      1.07 o 
  -4   1   8      186.45      181.69      2.25 o 
  -3   1   8       20.53       20.54      0.82 o 
  -2   1   8       71.54       69.61      1.28 o 
  -1   1   8       55.32       60.64      1.47 o 
   0   1   8       36.60       37.67      1.97 o 
   1   1   8       54.02       51.28      1.91 o 
   2   1   8       71.19       68.63      1.72 o 
   3   1   8       12.32       10.06      1.06 o 
   4   1   8       23.04       23.04      1.47 o 
   5   1   8        0.11       -1.07      0.71 o 
   6   1   8       12.36       13.97      3.07 o 
  -8   2   8        3.64        3.77      1.19 o 
  -7   2   8       45.41       43.92      1.76 o 
  -6   2   8       63.85       64.34      2.00 o 
  -5   2   8       35.83       32.74      1.42 o 
  -4   2   8      241.68      227.86      3.34 o 
  -3   2   8       62.03       64.94      1.57 o 
  -2   2   8        5.78        5.68      0.70 o 
  -1   2   8       55.89       60.35      1.56 o 
   0   2   8       40.28       43.63      1.83 o 
   1   2   8       46.85       42.86      1.44 o 
   2   2   8       15.88       14.88      1.07 o 
   3   2   8      128.62      125.91      3.25 o 
   4   2   8       50.74       50.14      1.74 o 
   5   2   8        7.10        5.91      1.17 o 
   6   2   8        1.84        0.02      4.45 o 
  -8   3   8        1.40        1.47      0.93 o 
  -7   3   8        3.01        4.11      0.93 o 
  -6   3   8       11.38       11.92      1.20 o 
  -5   3   8       41.96       42.64      1.72 o 
  -4   3   8       45.78       46.94      2.24 o 
  -3   3   8       75.34       74.98      2.63 o 
  -2   3   8       44.93       40.49      1.40 o 
  -1   3   8       31.12       31.69      1.50 o 
   0   3   8       51.45       51.86      1.63 o 
   1   3   8       19.93       20.38      1.18 o 
   2   3   8       11.52       12.49      1.09 o 
   3   3   8        7.21        8.78      1.00 o 
   4   3   8        3.70        2.72      1.36 o 
   5   3   8        6.13        8.30      1.54 o 
  -6   4   8       24.96       27.84      2.91 o 
  -5   4   8        7.66        9.14      1.69 o 
  -4   4   8        0.03        0.81      1.01 o 
  -3   4   8        3.49        3.67      1.12 o 
  -2   4   8        5.26        7.15      1.25 o 
  -1   4   8       49.88       48.95      3.08 o 
   0   4   8       59.26       54.30      1.81 o 
   1   4   8        6.54        7.27      1.17 o 
   2   4   8        9.53       10.82      1.23 o 
   3   4   8        6.57        5.69      1.34 o 
   4   4   8        3.28        5.60      1.44 o 
  -5   5   8        4.84        8.01      5.53 o 
  -4   5   8        0.11        0.25      1.32 o 
  -3   5   8       41.58       42.95      2.41 o 
  -2   5   8       14.90       14.42      2.78 o 
  -1   5   8        2.46        4.24      4.45 o 
   0   5   8        0.61        1.86      1.09 o 
   1   5   8       11.75       10.85      1.43 o 
   2   5   8       11.39       13.65      2.03 o 
  -9   0   9        0.11        3.00      1.58 o 
  -8   0   9        4.42        6.30      1.73 o 
  -7   0   9       86.32       87.33      4.17 o 
  -6   0   9        0.16        0.05      1.07 o 
  -5   0   9      140.89      139.88      2.98 o 
  -4   0   9      103.14      104.02      2.49 o 
  -3   0   9      128.84      128.72      2.67 o 
  -2   0   9       92.42       92.06      2.22 o 
  -1   0   9       10.00       10.24      1.00 o 
   0   0   9       59.39       57.78      2.61 o 
   1   0   9       15.80       13.20      1.58 o 
   2   0   9        2.98        4.16      1.24 o 
   3   0   9        3.85        4.41      2.90 o 
   4   0   9       51.63       47.14      2.91 o 
   5   0   9       74.48       78.87      3.78 o 
   6   0   9       13.71       11.29      2.05 o 
  -8   1   9       13.61       12.90      1.62 o 
  -7   1   9        3.08        3.97      1.13 o 
  -6   1   9       42.92       45.78      1.63 o 
  -5   1   9        1.46        1.91      0.68 o 
  -4   1   9      194.44      199.24      2.47 o 
  -3   1   9       76.91       74.00      1.44 o 
  -2   1   9        3.90        3.32      0.64 o 
  -1   1   9        2.55        2.56      0.60 o 
   0   1   9        6.30        5.94      0.85 o 
   1   1   9       21.22       19.98      1.06 o 
   2   1   9        7.89        8.04      0.91 o 
   3   1   9       26.74       23.39      1.49 o 
   4   1   9       24.42       25.38      1.59 o 
   5   1   9       12.04       11.64      1.83 o 
  -8   2   9       13.80       14.15      1.72 o 
  -7   2   9       20.47       17.47      1.47 o 
  -6   2   9        2.50        3.80      0.84 o 
  -5   2   9       44.73       46.07      1.67 o 
  -4   2   9       73.31       75.39      2.56 o 
  -3   2   9       13.00       14.98      1.06 o 
  -2   2   9        5.34        6.10      0.76 o 
  -1   2   9       32.53       28.24      1.21 o 
   0   2   9       72.90       72.60      1.86 o 
   1   2   9       36.84       33.32      1.38 o 
   2   2   9        7.46        8.88      0.96 o 
   3   2   9        6.22        5.79      0.90 o 
   4   2   9       45.70       44.19      1.74 o 
   5   2   9        6.26        4.62      2.10 o 
  -7   3   9       12.59       12.93      1.40 o 
  -6   3   9        0.02        0.44      1.15 o 
  -5   3   9        1.17        0.58      0.98 o 
  -4   3   9       23.63       21.80      1.76 o 
  -3   3   9       72.33       70.76      4.69 o 
  -2   3   9        6.14        8.00      0.88 o 
  -1   3   9       37.32       41.25      1.54 o 
   0   3   9       46.30       47.41      1.66 o 
   1   3   9        1.95        3.14      0.80 o 
   2   3   9        8.82        8.59      1.06 o 
   3   3   9       26.37       24.17      1.57 o 
   4   3   9       10.75       11.64      1.63 o 
  -6   4   9        8.51        7.60      3.63 o 
  -5   4   9       17.68       17.41      1.89 o 
  -4   4   9       41.35       45.66      3.14 o 
  -3   4   9        6.67        8.43      2.56 o 
  -2   4   9        2.72        1.89      1.03 o 
  -1   4   9        5.67        7.44      1.27 o 
   0   4   9       10.35        8.10      1.36 o 
   1   4   9        0.41        0.94      1.35 o 
   2   4   9        9.11       10.05      1.26 o 
   3   4   9       36.59       36.86      2.30 o 
  -4   5   9        3.87        2.14      2.44 o 
  -3   5   9       13.47       15.45      3.13 o 
  -2   5   9        2.63        6.27      2.14 o 
  -1   5   9       10.98        9.74      1.67 o 
   0   5   9        9.70       11.16      1.70 o 
   1   5   9        2.14        0.86      1.98 o 
  -8   0  10        5.55        6.15      1.78 o 
  -7   0  10       25.83       29.03      2.64 o 
  -6   0  10        1.23        3.51      1.47 o 
  -5   0  10        6.56        8.93      1.11 o 
  -4   0  10        3.37        4.14      0.90 o 
  -3   0  10      127.56      128.02      2.78 o 
  -2   0  10      129.15      124.27      2.73 o 
  -1   0  10       21.21       19.09      1.77 o 
   0   0  10      188.47      188.99      4.91 o 
   1   0  10       24.27       24.31      2.03 o 
   2   0  10        4.77        2.18      1.21 o 
   3   0  10        4.99        5.05      2.31 o 
   4   0  10        7.77        5.98      1.70 o 
   5   0  10        2.90        2.64      1.73 o 
  -8   1  10        3.52        6.69      1.32 o 
  -7   1  10       10.85        8.97      1.35 o 
  -6   1  10        8.11        8.57      1.34 o 
  -5   1  10       11.46       12.91      1.12 o 
  -4   1  10       25.99       27.19      1.06 o 
  -3   1  10        5.06        4.08      0.73 o 
  -2   1  10       35.95       32.46      1.30 o 
  -1   1  10       16.01       16.88      1.05 o 
   0   1  10       38.45       35.80      1.36 o 
   1   1  10        0.01       -0.19      0.67 o 
   2   1  10       48.10       45.58      1.94 o 
   3   1  10       97.67       90.51      2.71 o 
   4   1  10        6.60        8.03      1.25 o 
   5   1  10        6.28        4.77      1.66 o 
  -8   2  10        4.97        7.46      2.80 o 
  -7   2  10        1.48        1.51      0.82 o 
  -6   2  10       20.12       16.96      1.35 o 
  -5   2  10       16.04       17.07      2.31 o 
  -4   2  10       48.57       49.88      2.78 o 
  -3   2  10      167.75      161.76      2.74 o 
  -2   2  10        2.87        2.13      0.67 o 
  -1   2  10        4.34        3.84      0.77 o 
   0   2  10       27.67       27.38      1.52 o 
   1   2  10        8.99       11.68      1.06 o 
   2   2  10        9.13        6.41      0.95 o 
   3   2  10       10.03       11.23      1.36 o 
   4   2  10        6.59        3.10      1.87 o 
  -6   3  10        1.78        1.61      1.26 o 
  -5   3  10       18.01       17.81      1.83 o 
  -4   3  10       86.28       86.07      3.07 o 
  -3   3  10       10.45       11.26      1.77 o 
  -2   3  10        6.26        5.05      1.11 o 
  -1   3  10        8.65        6.84      0.92 o 
   0   3  10       12.42        9.40      1.25 o 
   1   3  10        0.38       -0.52      0.79 o 
   2   3  10       19.74       18.01      1.46 o 
   3   3  10        4.61        4.80      1.31 o 
   4   3  10        1.68        0.87      0.93 o 
  -5   4  10        2.63        5.61      4.65 o 
  -4   4  10        5.44        6.94      1.76 o 
  -3   4  10       10.54       10.65      2.40 o 
  -2   4  10        4.49        3.73      1.19 o 
  -1   4  10        0.13        0.36      1.27 o 
   0   4  10        6.00        4.91      1.18 o 
   1   4  10       12.69       13.17      1.67 o 
   2   4  10        7.28        7.30      1.34 o 
  -3   5  10        4.81        6.91      2.44 o 
  -2   5  10       26.25       21.56      2.34 o 
  -1   5  10       10.44       11.20      1.86 o 
  -8   0  11        1.72        3.00      1.53 o 
  -7   0  11       66.24       74.78      4.02 o 
  -6   0  11       17.57       20.84      2.54 o 
  -5   0  11        3.55        4.28      1.09 o 
  -4   0  11      272.57      291.49      4.68 o 
  -3   0  11       61.27       57.16      2.67 o 
  -2   0  11       12.13       11.00      1.59 o 
  -1   0  11       31.56       32.82      2.30 o 
   0   0  11        0.01       -0.30      0.96 o 
   1   0  11        5.46        6.36      1.54 o 
   2   0  11        0.02       -0.85      1.11 o 
   3   0  11        0.90        0.71      1.37 o 
   4   0  11        0.04       -1.83      1.22 o 
  -8   1  11        3.96        5.05      2.19 o 
  -7   1  11        8.95        8.94      1.40 o 
  -6   1  11        5.11        5.17      1.06 o 
  -5   1  11       38.90       40.28      1.59 o 
  -4   1  11       77.52       73.00      2.21 o 
  -3   1  11        3.83        5.22      0.95 o 
  -2   1  11       21.11       21.50      1.22 o 
  -1   1  11       28.17       27.56      1.27 o 
   0   1  11       88.21       83.60      2.50 o 
   1   1  11       10.47       10.33      1.28 o 
   2   1  11       25.11       24.12      1.73 o 
   3   1  11       37.85       39.91      2.03 o 
   4   1  11       36.21       33.58      4.28 o 
  -7   2  11       15.85       14.44      1.89 o 
  -6   2  11        3.78        2.69      1.83 o 
  -5   2  11        6.54        6.13      1.28 o 
  -4   2  11       59.15       57.34      2.48 o 
  -3   2  11       33.83       31.40      1.73 o 
  -2   2  11       21.17       22.51      1.55 o 
  -1   2  11        4.45        4.48      0.84 o 
   0   2  11       20.97       21.48      1.23 o 
   1   2  11       51.46       46.86      1.76 o 
   2   2  11        5.05        7.36      1.29 o 
   3   2  11        4.89        6.32      1.74 o 
   4   2  11        6.87        4.73      1.55 o 
  -6   3  11       10.18        6.66      1.65 o 
  -5   3  11       14.22       18.39      2.94 o 
  -4   3  11        9.50        9.13      1.51 o 
  -3   3  11        4.06        5.71      1.27 o 
  -2   3  11        1.16        1.42      1.30 o 
  -1   3  11       26.42       25.42      1.43 o 
   0   3  11        3.66        3.08      1.56 o 
   1   3  11        9.01       12.17      1.68 o 
   2   3  11        0.72       -1.29      0.93 o 
   3   3  11        7.16        7.07      1.99 o 
  -5   4  11        0.63        0.32      1.41 o 
  -4   4  11        2.70        2.24      2.19 o 
  -3   4  11        7.29        5.69      1.56 o 
  -2   4  11        0.43        1.11      1.18 o 
  -1   4  11        1.46        4.99      2.87 o 
   0   4  11        5.76        3.87      1.22 o 
   1   4  11        0.42        0.14      1.05 o 
  -7   0  12        0.73        7.42      1.88 o 
  -6   0  12       18.86       23.08      2.69 o 
  -5   0  12       15.61       20.09      1.68 o 
  -4   0  12        4.82       13.32      2.85 o 
  -3   0  12        7.32        6.69      1.88 o 
  -2   0  12      107.12      110.53      6.66 o 
  -1   0  12       12.81       13.99      1.96 o 
   0   0  12        0.12       -0.47      1.08 o 
   1   0  12        0.16       -0.64      1.09 o 
   2   0  12        4.65        4.27      1.66 o 
   3   0  12        3.98        1.71      1.43 o 
  -7   1  12       16.63       15.65      1.70 o 
  -6   1  12        9.49       13.93      1.76 o 
  -5   1  12       20.75       19.30      2.16 o 
  -4   1  12       22.84       21.56      2.24 o 
  -3   1  12       98.26       95.45      3.56 o 
  -2   1  12       47.59       47.95      2.01 o 
  -1   1  12       23.82       26.11      1.61 o 
   0   1  12       13.21       14.52      1.68 o 
   1   1  12        6.36        8.98      1.28 o 
   2   1  12        5.41        7.29      1.29 o 
   3   1  12        0.73        1.21      1.66 o 
  -7   2  12       11.35       13.62      1.94 o 
  -5   2  12        1.12        2.15      2.44 o 
  -4   2  12       19.22       22.85      1.91 o 
  -3   2  12        2.38        2.25      1.09 o 
  -2   2  12        8.68        6.95      0.96 o 
  -1   2  12        4.95        6.24      0.95 o 
   0   2  12       23.31       27.87      2.08 o 
   1   2  12        1.31        1.49      1.19 o 
   2   2  12       15.13       19.51      4.83 o 
   3   2  12        2.35        1.89      1.68 o 
  -5   3  12        0.66        1.12      1.68 o 
  -4   3  12        7.07        8.49      3.32 o 
  -3   3  12        3.45        3.83      1.43 o 
  -2   3  12        0.98        0.58      1.07 o 
  -1   3  12        0.03        0.32      1.08 o 
   0   3  12       11.12       10.49      1.78 o 
   1   3  12        3.12        2.96      1.78 o 
   2   3  12        2.58        1.19      1.47 o 
  -3   4  12       12.99       12.03      2.01 o 
  -2   4  12        2.51        1.63      1.93 o 
  -1   4  12        5.06        5.90      2.14 o 
   0   4  12        9.19        9.62      1.82 o 
  -7   0  13        0.20        2.19      1.42 o 
  -6   0  13       16.01       20.54      2.64 o 
  -4   0  13        2.11        3.05      1.68 o 
  -3   0  13        1.37        4.92      1.78 o 
  -2   0  13        5.66        6.27      1.54 o 
  -1   0  13        4.67        4.60      2.21 o 
   0   0  13       12.58       12.22      2.02 o 
   1   0  13        3.37        3.84      1.64 o 
   2   0  13        5.21        4.41      3.10 o 
  -6   1  13        0.92       -0.35      1.02 o 
  -5   1  13        5.09        5.90      1.93 o 
  -4   1  13        2.01        2.74      2.19 o 
  -3   1  13        5.46        6.34      1.05 o 
  -2   1  13       13.81       14.95      1.58 o 
  -1   1  13        3.93        5.81      1.40 o 
   0   1  13       19.24       17.97      2.60 o 
   1   1  13       11.31       13.64      1.61 o 
   2   1  13        2.58        3.40      1.55 o 
  -4   2  13        2.68        1.00      1.32 o 
  -3   2  13       12.46        9.61      2.87 o 
  -2   2  13        7.66       12.34      1.21 o 
  -1   2  13        1.19        2.66      1.50 o 
   0   2  13        9.73       10.03      1.52 o 
   1   2  13        3.98        2.62      2.09 o 
  -5   3  13        6.47        7.22      2.80 o 
  -4   3  13        5.66        5.71      1.66 o 
  -3   3  13        6.62        6.67      1.69 o 
  -2   3  13        6.05        5.10      1.56 o 
  -1   3  13        0.72        2.98      1.02 o 
   0   3  13        0.58       -0.29      1.33 o 
  -2   0  14        0.01        2.35      3.38 o 
  -1   0  14        7.79        9.84      1.93 o 
   0   0  14       11.72       13.10      2.47 o 
   1   0  14        4.33        5.24      1.75 o 
  -4   1  14       41.77       52.22     12.63 o 
  -3   1  14       14.85       32.39      4.02 o 
  -2   1  14       14.08       30.61      3.28 o 
  -1   1  14       21.43       25.88      2.71 o 
   0   1  14       20.23       21.09      3.56 o 
   1   1  14        1.29        4.55      1.81 o 
  -5   2  14       19.18       15.10      2.08 o 
  -4   2  14       14.11       11.42      1.94 o 
  -2   2  14        3.14        3.55      1.42 o 
  -1   2  14       13.03       12.75      2.78 o 
   0   2  14        0.19       -0.23      1.49 o 
  -2   0  15        1.33        0.36      1.78 o 
  -1   0  15        8.41       12.61      2.80 o 
  -3   1  15        1.03        1.88      1.93 o 
  -2   1  15        4.72       23.99      6.42 o 
                                                 
